# Supplementary material for: Local and Regional Dynamics of Native Maize Seed Lot Use by Small-Scale Producers and Their Impact on Transgene Presence in Three Mexican States
Source: Plants (Basel). 2023 Jun 30;12(13):2514. doi: 10.3390/plants12132514 (PMC10346707; doi:10.3390/plants12132514)
Supplement: Supplementary file 1 [file plants-12-02514-s001.zip]

Archive with 1 entries (1 files):
- plants-2436645-supplementary.pdf
